# Supplementary material for: Effects of Different Training Interventions on Heart Rate Variability and Cardiovascular Health and Risk Factors in Young and Middle-Aged Adults: A Systematic Review
Source: Front Physiol. 2021 Apr 23;12:657274. doi: 10.3389/fphys.2021.657274 (PMC8107721; doi:10.3389/fphys.2021.657274)
Supplement: Supplementary file 1 [file Table_1.XLSX]

## Sheet: TESTEX
First author, year	Eligibility criteria specified	Randomization specified	Allocation concealment	Groups similar at baseline	Blinding of assessor (for at least one key outcome)	Outcome measures assessed in at least 85% of patients	Intention-to-treat analysis	Between-group statistical comparisons reported	Point measures and measures of variability for all reported outcome measures	Activity monitoring in control groups	Relative exercise intensity remained constant	Exercise volume and energy expenditure stated	Sum
Badrov et al., 2013	1	1	1	1	0	3	0	2	0.5	1	1	1	12.5
Bond et al., 2009	1	1	0	1	0.5	1	0	2	0.5	0	1	1	9
Boutcher et al., 2013	1	0	0	1	0	1	0	2	0.5	0	0	1	6.5
Brown et al., 2014	1	1	1	1	0	1	0	2	1	1	0	1	10
Buchheit et al., 2010	0.5	only 1 group	only 1 group	only 1 group	only 1 group	1	0	only 1 group	1	only 1 group	1	0.5	4
Cheema et al., 2013	0.5	1	0	1	1	2	1	2	1	0	0	0	9.5
Chu et al., 2015	1	1	1	1	1	3	1	2	1	0	1	0	13
Cooke & Carter, 2005	1	0	0	1	0	2	0	2	1	0	1	1	9
da Silva et al., 2019	1	1	1	1	0	3	0	2	1	1	0.5	1	12.5
Duarte et al., 2015	1	1	1	1	0	1	0	2	1	1	1	1	11
Gamelin et al., 2007	1	only 1 group	only 1 group	only 1 group	only 1 group	1	0	only 1 group	1	only 1 group	0	1	4
Heffernan et al., 2007	1	only 1 group	only 1 group	only 1 group	only 1 group	1	0	only 1 group	0.5	only 1 group	1	1	4.5
Heffernan et al., 2009	1	only 1 group	only 1 group	only 1 group	only 1 group	1	0	only 1 group	0.5	only 1 group	1	1	4.5
Heydari et al., 2013	1	1	0	0	1	2	0	1	1	0	1	1	9
Kim et al., 2017	1	0	0	0	0	1	0	1	0.5	0	1	1	5.5
Kiviniemi et al., 2010	1	0	0	0	0	1	0	1	0.5	0	0	1	4.5
Martinmäki et al., 2008	1	only 1 group	only 1 group	only 1 group	only 1 group	3	0	only 1 group	0.5	0	1	1	6.5
McHugh et al., 2012	1	only 1 group	only 1 group	only 1 group	only 1 group	1	0	only 1 group	0.5	only 1 group	0	1	3.5
Moreira et al., 2017	1	1	0	0.5	1	2	0	2	1	0	0.5	1	10
Nuuttila et al., 2017	0.5	1	0	1	0	3	0	2	1	0	0.5	1	10
Pal et al., 2014	1	1	0	0.5	0	1	0	2	1	0	0	0	6.5
Rezende Barbosa et al., 2016	1	1	0	0.5	0	1	0	1	0.5	0	0.5	0.5	6
Schumann et al., 2017	1	0	0	1	0	1	0	2	0.5	0	1	1	7.5
Sousa Fortes et al., 2018	1	1	0	1	0	3	1	1	0.5	0.5	0	1	10
Varela-Sanz et al., 2017	1	1	0	1	0	3	0	2	1	0	0.5	1	10.5
Wu et al., 2011	0.5	0	0	1	0	1	0	2	1	0	0	0.5	6
